# Supplementary material for: Combining robotic training and inactivation of the healthy hemisphere restores pre-stroke motor patterns in mice
Source: eLife. 2017 Dec 27;6:e28662. doi: 10.7554/eLife.28662 (PMC5762156; doi:10.7554/eLife.28662)
Supplement: Figure 2—source data 1. [file elife-28662-fig2-data1.xlsx]

## Sheet: d
recording hemisphere	Sham	Sham S.E.	Stroke	Stroke S.E.
Healthy	-0.96745	0.19586	-0.72078	0.10847
Sham/Stroke	-0.9296	0.16445	-0.24855	0.04565

## Sheet: e
recording hemisphere	Sham	Sham S.E.	Stroke	Stroke S.E.
Healthy	0.02731	0.09078	-0.14496	0.08872
Sham/Stroke	0.12013	0.06887	0.59248	0.09559
