# Supplementary material for: Combining robotic training and inactivation of the healthy hemisphere restores pre-stroke motor patterns in mice
Source: eLife. 2017 Dec 27;6:e28662. doi: 10.7554/eLife.28662 (PMC5762156; doi:10.7554/eLife.28662)
Supplement: Figure 3—figure supplement 2—source data 1. [file elife-28662-fig3-figsupp2-data1.xlsx]

## Sheet: a
	A2/A1	SE
50	0.56962	0.07059
100	0.801	0.03256
200	0.87347	0.1001
