# Supplementary material for: Combining robotic training and inactivation of the healthy hemisphere restores pre-stroke motor patterns in mice
Source: eLife. 2017 Dec 27;6:e28662. doi: 10.7554/eLife.28662 (PMC5762156; doi:10.7554/eLife.28662)
Supplement: Figure 7—source data 1. [file elife-28662-fig7-data1.xlsx]

## Sheet: a
Gridwalk test		Stroke	Stroke S.E.	Robot	Robot S.E.	BoNT	BoNT S.E.	Robot+BoNT	Robot+BoNT S.E.
	30 days post treatment	38.041	1.07485	40.2283	2.41473	31.9479	2.28323	27.5958	1.35405

## Sheet: b
Schallert Cylinder test		Stroke	Stroke S.E.	Robot	Robot S.E.	BoNT	BoNT S.E.	Robot+BoNT	Robot+BoNT S.E.
	30 days post treatment	52.4301	5.01496	38.8548	9.92725	54.1844	11.8131	19.7384	12.0187
