# Supplementary material for: Combining robotic training and inactivation of the healthy hemisphere restores pre-stroke motor patterns in mice
Source: eLife. 2017 Dec 27;6:e28662. doi: 10.7554/eLife.28662 (PMC5762156; doi:10.7554/eLife.28662)
Supplement: Figure 8—figure supplement 1—source data 1. [file elife-28662-fig8-figsupp1-data1.xlsx]

## Sheet: c
	Robot+BoNT	SE Robot+BoNT	BoNT	SE BoNT
Baseline	0	0	0	0
2	30.7667	8.33656	21.1255	5.81129
9	26.0968	7.54818	18.9833	4.93193
16	23.2088	9.57804	10.0334	7.58588
23	14.4289	7.94307	6.23396	7.8791
30	21.5094	7.22445	3.72668	6.96001
