# Supplementary material for: Combining robotic training and inactivation of the healthy hemisphere restores pre-stroke motor patterns in mice
Source: eLife. 2017 Dec 27;6:e28662. doi: 10.7554/eLife.28662 (PMC5762156; doi:10.7554/eLife.28662)
Supplement: Figure 8—figure supplement 2—source data 1. [file elife-28662-fig8-figsupp2-data1.xlsx]

## Sheet: a
	Spontaneous	SE Spontaneous	Robot/BoNT	SE Robot/BoNT
Lesion Volume	1.15088	0.41228	1.40685	0.48507
