# Supplementary material for: Combining robotic training and inactivation of the healthy hemisphere restores pre-stroke motor patterns in mice
Source: eLife. 2017 Dec 27;6:e28662. doi: 10.7554/eLife.28662 (PMC5762156; doi:10.7554/eLife.28662)
Supplement: Figure 9—source data 1. [file elife-28662-fig9-data1.xlsx]

## Sheet: a
	Spontaneous	SE Spontaneous	Robot+BoNT	SE Robot+BoNT	sham	SE Sham
mean	48.92	2.904	40.72	2.42	69.76	3.89

## Sheet: c
	Spontaneous	SE Spontaneous	Robot+BoNT	SE Robot+BoNT	sham	SE Sham
mean	22.944	1.965	16.25	0.993	40.944	2.995

## Sheet: e
	Spontaneous	SE Spontaneous	Robot+BoNT	SE Robot+BoNT
mean	1.127	0.06909	0.9656	0.03947
