# Supplementary material for: Combining robotic training and inactivation of the healthy hemisphere restores pre-stroke motor patterns in mice
Source: eLife. 2017 Dec 27;6:e28662. doi: 10.7554/eLife.28662 (PMC5762156; doi:10.7554/eLife.28662)
Supplement: Figure 10—figure supplement 1—source data 1. [file elife-28662-fig10-figsupp1-data1.xlsx]

## Sheet: a
	Robot+BoNT_ChR2	SE
baseline	12.6102	0.87314
2	33.9761	1.00591
9	30.9161	2.10883
16	24.2095	3.1854
23	22.2914	2.03676
30	22.0603	1.53641
